# Supplementary material for: The Influence of the Side Chain Structure on the Photostability of Low Band Gap Polymers
Source: Molecules. 2023 May 3;28(9):3858. doi: 10.3390/molecules28093858 (PMC10180311; doi:10.3390/molecules28093858)
Supplement: Supplementary file 1 [file molecules-28-03858-s001.zip]

Archive with 1 entries (1 files):
- molecules-2331740-supplementary.pdf
